# Supplementary material for: 18F-FDG PET/CT for Risk Stratification and Prognosis of Patients with Hypermetabolic Gastrointestinal Stromal Tumors
Source: Cancers (Basel). 2026 Feb 24;18(5):717. doi: 10.3390/cancers18050717 (PMC12984645; doi:10.3390/cancers18050717)
Supplement: Supplementary file 1 [file cancers-18-00717-s001.zip]

Archive with 1 entries (1 files):
- cancers-4111902-supplementary.pdf
